# Supplementary material for: Repurposing of tamoxifen ameliorates CLN3 and CLN7 disease phenotype
Source: EMBO Mol Med. 2021 Aug 19;13(10):e13742. doi: 10.15252/emmm.202013742 (PMC8495452; doi:10.15252/emmm.202013742)
Supplement: Supplementary file 3 — Source Data for Expanded View and Appendix [file EMMM-13-e13742-s008.zip]

Archive with 2 entries (2 files):
- EMM-2020-13742-EV_Figure_Source-Data.zip
- EMM-2020-13742-Appendix_Source_Data.zip
