# Supplementary material for: Repurposing of tamoxifen ameliorates CLN3 and CLN7 disease phenotype
Source: EMBO Mol Med. 2021 Aug 19;13(10):e13742. doi: 10.15252/emmm.202013742 (PMC8495452; doi:10.15252/emmm.202013742)
Supplement: Supplementary file 4 — Source Data for Figure 1 [file EMMM-13-e13742-s006.xlsx]

## Sheet: Foglio1
		ARPE-19WT						ARPE-19 Cln3 KO
	A	159	191	126	154	133	167	457	512	423	433	445	472
		CLN3	Mean	Mean	Mean	Mean	Mean	Mean
	B	WT DMSO	0.03	0.0289033	0.0347826	0.04798	0.031837	0.038935
		CLN3 KO DMSO	0.1789	0.188733	0.176746	0.160298	0.187174	0.173
		CLN3 KO PDMP	0.011	0.013309	0.0102377	0.0182139	0.0169839	0.031024
		CLN3 KO siSCR	0.18	0.175818	0.189214	0.16349	0.195672	0.159853
		CLN3 KO siGb3S	0.015	0.0111278	0.0134909	0.029238	0.0159285	0.031
	C	WT DMSO	0.15921	0.123098	0.122407	0.122303	0.12925	0.124598
		CLN7 KO DMSO	0.324572	0.297853	0.309648	0.32075	0.298824	0.310124
		CLN7 KO PDMP	0.10651	0.151894	0.154654	0.143446	0.124603	0.101298
		CLN7 KO siSCR	0.318893	0.293098	0.299901	0.260006	0.277055	0.281288
		CLN7 KO siGb3S	0.0947242	0.15301	0.106356	0.104996	0.141889	0.102199
			ARPE-19 WT				ARPE-19 CLN3 KO				ARPE-19 CLN7 KO
	D	GlcCer	0.327711	0.350751	0.358741	0.353142	0.192824	0.186311	0.188457	0.189903	0.161748	0.1439	0.148842	0.137406
		LacCer	0.209853	0.219444	0.222697	0.198505	0.351437	0.352617	0.367361	0.354053	0.356853	0.308858	0.300887	0.295376
		Gb3	0.904908	0.624624	0.648251	0.758075	1.53731	1.32351	1.21087	1.61036	1.44758	1.36156	1.18544	1.32176
		GM3	0.432999	0.445798	0.41431	0.417554	0.529454	0.454625	0.467881	0.468046	0.400198	0.394368	0.372267	0.361164
