# Supplementary material for: Repurposing of tamoxifen ameliorates CLN3 and CLN7 disease phenotype
Source: EMBO Mol Med. 2021 Aug 19;13(10):e13742. doi: 10.15252/emmm.202013742 (PMC8495452; doi:10.15252/emmm.202013742)
Supplement: Supplementary file 5 — Source Data for Figure 2 [file EMMM-13-e13742-s004.xlsx]

## Sheet: Foglio1
	E		ARPE-19 WT					ARPE-19 CLN3 KO					ARPE-19 CLN7 KO
		GlcCer	0.327711	0.350751	0.358741	0.353142		0.192824	0.186311	0.188457	0.189903		0.161748	0.1439	0.148842	0.137406
		LacCer	0.209853	0.219444	0.222697	0.198505		0.351437	0.352617	0.367361	0.354053		0.356853	0.308858	0.300887	0.295376
		Gb3	0.904908	0.624624	0.648251	0.758075		1.53731	1.32351	1.21087	1.61036		1.44758	1.36156	1.18544	1.32176
		GM3	0.432999	0.445798	0.41431	0.417554		0.529454	0.454625	0.467881	0.468046		0.400198	0.394368	0.372267	0.361164
