# Supplementary material for: Repurposing of tamoxifen ameliorates CLN3 and CLN7 disease phenotype
Source: EMBO Mol Med. 2021 Aug 19;13(10):e13742. doi: 10.15252/emmm.202013742 (PMC8495452; doi:10.15252/emmm.202013742)
Supplement: Supplementary file 6 — Source Data for Figure 3 [file EMMM-13-e13742-s001.xlsx]

## Sheet: Foglio1
	A	WT siSCR	0.0791248	0.0829148	0.0721376	0.0760993	0.0817838	0.0782987
		CLN3 KO siSCR	0.149341	0.1579	0.154305	0.160343	0.157943	0.149842
		CLN3 KO siGb3S	0.068793	0.0582715	0.07849	0.0619823	0.0647238	0.0722301
		CLN3 KO siLCS	0.0923908	0.109029	0.100218	0.110234	0.0992984	0.103678
		CLN3 KO siGM3S	0.13403	0.170394	0.120243	0.147824	0.113879	0.158293
			Mean EXP1 Rep1	Mean EXP1 Rep2	Mean EXP2 Rep1	Mean EXP2 Rep2	Mean EXP3 Rep1	Mean EXP3 Rep2
	B	Dmso	0.197635	0.21	0.231233	0.198723	0.209173	0.245537
		Tamoxifen citrate	0.08	0.0936	0.0965234	0.102765	0.100235	0.0844323
		Apomorphine	0.13826	0.145677	0.145173	0.156788	0.167838	0.161764
		Toremifene	0.105521	0.113446	0.123459	0.09876	0.110797	0.108774
		Itraconazole	0.137078	0.143932	0.137489	0.132946	0.160381	0.141326
		Pregnenolone	0.105521	0.123476	0.123459	0.110797	0.12946	0.121737
		Ketoconazole	0.108261	0.113674	0.133256	0.126665	0.144536	0.134913
		Benztropine mesylate	0.133661	0.137455	0.167354	0.139746	0.156383	0.140344
		Aripiprazole	0.13124	0.145633	0.153551	0.140346	0.137802	0.135676
		Donepezil hydrochloride	0.104931	0.110178	0.103836	0.112374	0.0974424	0.122769
	C	WT DMSO	0.210333	0.230976	0.224068	0.223031	0.249892	0.220298
		CLN7 KO DMSO	0.432457	0.429785	0.390965	0.392075	0.429882	0.43923
		CLN7 KO Tamox	0.188928	0.193098	0.199901	0.200055	0.177055	0.202199
	D	WT DMSO	0.0768	1	2	0.0019287	1.32874	0.887327
		CLN7Pa474 DMSO	23.0193	25.2984	27.2194	31.9083	16.0894	19.9089
		CLN7Pa474 Tamox	1.09133	4.10988	2.09886	0.982177	3.0199	1.28763
