# Supplementary material for: Repurposing of tamoxifen ameliorates CLN3 and CLN7 disease phenotype
Source: EMBO Mol Med. 2021 Aug 19;13(10):e13742. doi: 10.15252/emmm.202013742 (PMC8495452; doi:10.15252/emmm.202013742)
Supplement: Supplementary file 7 — Source Data for Figure 4 [file EMMM-13-e13742-s002.xlsx]

## Sheet: Foglio1
		U2OS
	A	siSCR DMSO		0.133235	0.0487697	0.107861	0.0723988	0.093874	0.109879
		siCLN3 DMSO		0.358697	0.29988	0.366531	0.303098	0.290431	0.327629
		siCLN3 Tamox5uM		0.00154365	0.002688	0.0400012	0.0587249	0.00992473	0.0072983
		siCLN3 Tamox10uM		0.01	0.0025689	0.001464	0.012712	0.00127369	0.00934714
	B
		ARPE	siCTRL 72h
	CLN3-/- DMSO		0.258499	0.236524	0.247284	0.278759	0.26394	0.258194
	CLN3-/- Tamox		0.102199	0.0528735	0.14033	0.0998769	0.103298	0.111284
			siTFEB 72h
	CLN3-/- DMSO		0.318707	0.347214	0.367644	0.321639	0.370124	0.293288
	CLN3-/- Tamox		0.30299	0.310239	0.368798	0.282951	0.316723	0.302498
	C	U2OS
		siSCR DMSO		1.099	0.708709	0.99877	1.02875	1.10129	0.92874
		siCLN3 DMSO		1.06535	1.07698	0.998657	1.05824	0.893298	1.09824
		siCLN3 Tamox5uM		1.66586	1.87689	1.97868	1.86875	1.85543	1.81953
		siCLN3 Tamox10uM		1.98659	1.93658	1.96549	1.91792	1.85679	1.96803
