# Supplementary material for: Repurposing of tamoxifen ameliorates CLN3 and CLN7 disease phenotype
Source: EMBO Mol Med. 2021 Aug 19;13(10):e13742. doi: 10.15252/emmm.202013742 (PMC8495452; doi:10.15252/emmm.202013742)
Supplement: Supplementary file 8 — Source Data for Figure 5 [file EMMM-13-e13742-s011.xlsx]

## Sheet: Foglio1
	A	DMSO	1.00081	1.02003	0.991824	0.982938	1.01984	1.0009
		Torin1	0.264491	0.309214	0.26914	0.253289	0.23428	0.240932
		Tamox	0.630487	0.592198	0.609284	0.599219	0.601239	0.570989
		Ospemifene	1.19018	1.09081	1.10121	1.09788	1.1011	1.00919
			RagC+						RagC-
	B	Feed	1.09839	1.04782	1.1098	1.01895	0.99837	1.09984	0.879279	0.929814	0.928328	0.91235	0.90013	0.933875
		Torin1	1.92094	2.00987	2.01095	1.88735	1.95724	1.93783	2.1013	2.0985	2.01879	1.99872	1.99837	2.01788
		Tamox	1.06344	0.998237	0.968235	1.10922	1.19388	0.821087	1.79438	1.7192	1.80942	1.75829	1.7487	1.81823
		Ospemifene	1	1.10294	1.08448	1.11567	1.07874	1.03247	0.947239	0.998839	0.89137	0.928987	0.978793	0.957822
	C	HA DMSO	196.763	202.538	189.546	185.06	172.872	183.01
		HA Tamox	50.496	48.647	20.804	31.0961	26.1136	50.1284
		HA-RagC DMSO	169.408	249.207	187.262	207.457	185.346	179.821
		HA-RagC Tamox	192.128	154.824	142.783	137.825	223.903	131.029
