# Supplementary material for: Repurposing of tamoxifen ameliorates CLN3 and CLN7 disease phenotype
Source: EMBO Mol Med. 2021 Aug 19;13(10):e13742. doi: 10.15252/emmm.202013742 (PMC8495452; doi:10.15252/emmm.202013742)
Supplement: Supplementary file 9 — Source Data for Figure 6 [file EMMM-13-e13742-s010.xlsx]

## Sheet: Foglio1
				M1	M2	M3	M4	M5	M6
	Cortex	CLN7WT Vehicle		53	46	32	44	35	31
		CLN7WT Tamox		31	29	44	51	39	34
		CLN7Δex2 Vehicle		237	253	282	277	246	232
		CLN7Δex2 Tamox		201	189	185	192	187	191
	Hippocampus	CLN7WT Vehicle		33	39	41	56	42	37
		CLN7WT Tamox		44	51	39	23	34	44
		CLN7Δex2 Vehicle		192	315	278	282	309	298
		CLN7Δex2 Tamox		270	309	254	233	297	301
	cerebellum	CLN7WT Vehicle		73	56	45	72	67	55
		CLN7WT Tamox		66	69	31	70	49	63
		CLN7Δex2 Vehicle		357	348	310	325	342	317
		CLN7Δex2 Tamox		260	259	271	223	251	247
