# Supplementary material for: Repurposing of tamoxifen ameliorates CLN3 and CLN7 disease phenotype
Source: EMBO Mol Med. 2021 Aug 19;13(10):e13742. doi: 10.15252/emmm.202013742 (PMC8495452; doi:10.15252/emmm.202013742)
Supplement: Supplementary file 11 — Source Data for Figure 8 [file EMMM-13-e13742-s005.xlsx]

## Sheet: Foglio1
	B
	Cortex
	CLN7WT Vehicle		148.667	112	78	39	49.6667	44	127.667	58.6667	87
	CLN7WT Tamox		147.667	82.6667	99	61.3333	70.6667	88.6667
	CLN7Δex2 Vehicle		222.333	135.333	231.333	235.333	213	159	139	228.333	170.667	180.667	132.667
	CLN7Δex2 Tamox		74.3333	60.3333	74.3333	127.333	125	145.333	138.667	81.3333	191.667	173	163.667	149
	Hippocampus
	CLN7WT Vehicle		118.333	115.667	133.667	137	143	96	55.6667	43.6667
	CLN7WT Tamox		84.3333	141.667	95.3333	114	94	91.3333
	CLN7Δex2 Vehicle		206	211.667	228	74.3333	90.3333	95.6667	124.667	75.3333	208	163	182
	CLN7Δex2 Tamox		81.3333	58.3333	121.333	108.667	76.3333	115	84	154	162.333	157	134.333
	Cerebellum
	CLN7WT Vehicle		113	98.3333	81.6667	68	48.6667	113.667	120.667	78.6667	66
	CLN7WT Tamox		160	145	105.667	76.6667	88	77.6667
	CLN7Δex2 Vehicle		143.333	111.333	130.333	189.667	193.667	179	150.333	202.333	184.333	175.333	162.333
	CLN7Δex2 Tamox		107.667	66.6667	82.3333	116	103.667	119.667	148.333	134.333	133.667	93.3333	100.333	128.333
	C
		+/+ vh						d/d vh								+/+ tamoxifen									d/d tamoxifen
	2	270.17	242.83	213.67	270.5	266.17		175.33	270	115.17	185.17	176.83	162	143	148.33		165.83	234.83	256.5	173.83	248	249.67			183.5	259.5	203.5	149.5	167.67	191	252.33	160.17
	3	269.67	251	232.67	279.67	219.67		129.67	258.17	123.33	144.67	161.67	103.83	95.5	245.17		160.25	268.33	271.17	115.5	220	164.5			210.75	156.83	191.67	45.83	175.25	191.67	217.33	97
	4	206.5	220.83	214.83	247.67	196.67		138.33	221.5	104.83	163.17	81.33	135.17	139.67	153.83		219.42	186.25	156.83		162	139.83			195.33	122	162.5	58	213.75	149.17	183.33	170.83
	5	216.83	216.83	193.17	202.67	167.83		85.67	200	111.5	165.17	100.33	109.17	111.67	211.17		142	233.5	215.83			135.33			218.67	128	206.25	55.5	175.92	129	212.17	152.83
	6	222.5	224.17	166.67	184.67			95.17	175.67	72.67	176.67	73.67	97.5	127	184.83		194.67	214	159.58						234.83	216.67	189	91.33	152	162	181.33	130.17
	7	208.5	133.67	201.83	165.58			143	156.33	133.83	125.67	94.5	114.42	101.33	156.83		161.21	226.5	193.33						200.83	199.83	179.33	146	145.5	141.83	146.5	139
